# Supplementary material for: Developing an Australian utility value set for the Early Childhood Oral Health Impact Scale-4D (ECOHIS-4D) using a discrete choice experiment
Source: Eur J Health Econ. 2022 Nov 17;24(8):1285–96. doi: 10.1007/s10198-022-01542-x (PMC10533628; doi:10.1007/s10198-022-01542-x)
Supplement: Supplementary file 1 — Supplementary file1 (TXT 8 KB) [file 10198_2022_1542_MOESM1_ESM.txt]

##############################################################################################################
######## ------ Instructions for calculating ECOHIS 4D scores from ECOHIS 13 items questionnaire ------ ######
##############################################################################################################

--------------------------------------------------------------------------------------------------------------
######## ------Step 1: Data preparation ------ ######
--------------------------------------------------------------------------------------------------------------


## --------------------- Data file -------------------------------------------------------------------------##
# Data file should be in .csv format.
# File name should be "ECOHIS_data.csv"


## --------------------- Renaming variables ----------------------------------------------------------------##
# The 13 variables should be renamed as follows

# 1.  How often has your child had PAIN in the teeth, mouth or jaws --> pain
# 2.  Had difficulty DRINKING hot or cold beverages --> drinking
# 3.  Had difficulty EATING some foods --> eating
# 4.  Had difficulty PRONOUNCING any words --> pronouncing
# 5.  Had missed preschool, day care or school (ABSENCE) --> missed_school
# 6.  Had trouble SLEEPING --> sleeping
# 7.  Been irritable or FRUSTRATED  --> irritable
# 8.  Avoided SMILING or LAUGHTHING --> smiling
# 9.  Avoided TALKING --> talking
# 10. Been WORRIED/UPSET --> upset
# 11. Felt GUILTY --> guilty
# 12. Taken time off from WORK --> missed_work
# 13. How often has your child had dental problems or dental treatment that had a financial impact on your family --> financial_impact


## ---------------------- Variables selected for the ECOHIS-4D classification system

# Dimenssion 1 : pain
# Dimention 2 : eating
# Dimention 3 : irritable
# Dimention 4 : talking

####### Assumption: For this code to work, it is assumed that the ECOHIS questionnaire results are set up as 13 columns, labelled as indicated above.
####### Values of each column can take one of five values 0-4.
####### Rows with response 5 (Don't know) for any of the above 4 variables will be excluded from the analysis.


--------------------------------------------------------------------------------------------------------------------------------------------------------------
######## ------Step 2: calculate ECOHIS-4D utility scores from ECOHIS 13 items questionnaire responses, based on the Australian utility weights ------ ######
---------------------------------------------------------------------------------------------------------------------------------------------------------------

----------------------------------------------------------------------------------------------------------------------
######## ------R code to calculate ECOHIS-4D utility scores from ECOHIS 13 items questionnaire responses ------ ######
-----------------------------------------------------------------------------------------------------------------------

# ---------- Load libraries
install.packages("dplyr")
install.packages("readr")
library(dplyr)
library(readr)

# ----------- Setting up the working directory
# Set up the folder where the file "ECOHIS_data.csv" located as the working directory
# https://www.youtube.com/watch?v=LNw6hzGgyxM


# Load data
ECOHIS_data = read.delim("ECOHIS_data.csv", sep = ",")


## Excluding rows with 'Don't know' response
ECOHIS_data = ECOHIS_data %>%
  filter(pain != 5 & eating !=5 & irritable != 5 & talking != 5)


## Recode level
ECOHIS_data = mutate(ECOHIS_data, pain_recoded = case_when(
  pain == "0" ~ "1",
  pain == "1" ~ "2",
  pain == "2" ~ "2",
  pain == "3" ~ "2",
  pain == "4" ~ "3",
))

ECOHIS_data = mutate(ECOHIS_data, eating_recoded = case_when(
  eating == "0" ~ "1",
  eating == "1" ~ "2",
  eating == "2" ~ "2",
  eating == "3" ~ "2",
  eating == "4" ~ "3",
))

ECOHIS_data = mutate(ECOHIS_data, irritable_recoded = case_when(
  irritable == "0" ~ "1",
  irritable == "1" ~ "2",
  irritable == "2" ~ "2",
  irritable == "3" ~ "2",
  irritable == "4" ~ "3",
))

ECOHIS_data = mutate(ECOHIS_data, talking_recoded = case_when(
  talking == "0" ~ "1",
  talking == "1" ~ "2",
  talking == "2" ~ "2",
  talking == "3" ~ "2",
  talking == "4" ~ "3",
))

ECOHIS_data = ECOHIS_data %>% 
  mutate_if(is.character,as.factor)


## Anchoring values for each attribute level based on Conditional logit model 
ECOHIS_data = mutate(ECOHIS_data, pain_du = case_when(
  pain_recoded == "1" ~ "0",
  pain_recoded == "2" ~ "-0.11189",
  pain_recoded == "3" ~ "-0.35886",
  ))

ECOHIS_data = mutate(ECOHIS_data, eating_du = case_when(
  eating_recoded == "1" ~ "0",
  eating_recoded == "2" ~ "-0.04213",
  eating_recoded == "3" ~ "-0.22883",
))

ECOHIS_data = mutate(ECOHIS_data, irritable_du = case_when(
  irritable_recoded == "1" ~ "0",
  irritable_recoded == "2" ~ "-0.10379",
  irritable_recoded == "3" ~ "-0.20436",
))

ECOHIS_data = mutate(ECOHIS_data, talking_du = case_when(
  talking_recoded == "1" ~ "0",
  talking_recoded == "2" ~ "-0.04855",
  talking_recoded == "3" ~ "-0.17032",
))

ECOHIS_data = ECOHIS_data %>% 
  mutate_if(is.character,as.numeric)


## ECOHIS 4D utility value
ECOHIS_data = ECOHIS_data %>%
  mutate(ECOHIS_utlity = 1+(pain_du + eating_du + irritable_du + talking_du))


## CSV datafile
ECOHIS_data = ECOHIS_data %>%
  select(ID, pain_recoded: talking_recoded, ECOHIS_utlity)


write.csv(ECOHIS_data,"ECOHIS_4D_utlity.csv", row.names = FALSE)


---------------------------------------------------------------------------------------------------------------------------
######## ------STATA code to calculate ECOHIS-4D utility scores from ECOHIS 13 items questionnaire responses ------ ######
---------------------------------------------------------------------------------------------------------------------------

# Data file should be in .csv or in excel format.
# Prepare the data file as in the instructions given in Step 1: Data preparation.
# import data file and save.

# Each item in the orginal 13 item ECOHIS scale consists of 6 level responses. 
0 = never; 1 = hardly ever; 2 = occasionally; 3 = often; 4 = very often; 5 = don't know

#  ECOHIS-4D classification system consists of 3 levels in each attribute.
# During the development of ECOHIS-4D, `hardly ever', `occasionally' and `often' were collapsed to form a level named `occasional', with `never' and `very often' kept as distinct levels resulting in three levels for each item*

recode pain (0=1) (1=2) (2=2) (3=2) (4=3) (5=5), generate (dpain)
recode eating (0=1) (1=2) (2=2) (3=2) (4=3) (5=5), generate (deating)
recode irritable (0=1) (1=2) (2=2) (3=2) (4=3) (5=5), generate (dirritable)
recode talking (0=1) (1=2) (2=2) (3=2) (4=3) (5=5), generate (dtalking)

drop if dpain == 5
drop if deating == 5 
drop if dirritable == 5 
drop if dtalking == 5 

gen dpain_u=0
replace dpain_u=0.000 if dpain==1
replace dpain_u=-0.11189 if dpain==2
replace dpain_u=-0.35886 if dpain==3

gen deating_u=0
replace deating_u=0.000 if deating==1
replace deating_u=-0.04213 if deating==2
replace deating_u=-0.22883 if deating==3

gen dirritable_u=0
replace dirritable_u=0.000 if dirritable==1
replace dirritable_u=-0.10379 if dirritable==2
replace dirritable_u=-0.20436 if dirritable==3

gen dtalking_u=0
replace dtalking_u=0.000 if dtalking==1
replace dtalking_u=-0.04855 if dtalking==2
replace dtalking_u=-0.17032 if dtalking==3

gen ECOHIS4D= 1+(dpain_u+deating_u+dirritable_u+dtalking_u)
